# Supplementary material for: Androgen receptor expression is required to ensure development of adult Leydig cells and to prevent development of steroidogenic cells with adrenal characteristics in the mouse testis
Source: BMC Dev Biol. 2019 Apr 17;19:8. doi: 10.1186/s12861-019-0189-5 (PMC6472051; doi:10.1186/s12861-019-0189-5)
Supplement: Supplementary file 1 — Raw data from figures and tables. Primary raw data from Figure S1-S5 and from Table S1. (XLS 73 kb) [file 12861_2019_189_MOESM1_ESM.xls]

## Sheet: Fig 1
		Leydig cell numbers in individual animals
			control	Plus hCG
		hpg	65556	674671
			75359	767502
			58374	711216
			89264
			83889
		hpg.scarko	105826	731905
			106997	689941
			65779	567376
			78653
			64885
		hpg.arko	52252	166560
			46096	123743
			51789	146919
			43261	109741
			44256

## Sheet: Figs 2-4
				Transcript levels in individual animals expressed relative to Leydig cell number (x104)
			Hsd3b1			Cyp11a1			Hsd3b6			Star			Cyp17a1			Lhr			Hsd17b3			Insl3			Sult1e1			Por			Mc2r			Cyp11b1			Akr1b7			Cyp21a1			Hao2			Mrap
			control	hCG		control	hCG		control	hCG		control	hCG		control	hCG		control	hCG		control	hCG		control	hCG		control	hCG		control	hCG		control	hCG		control	hCG		control	hCG		control	hCG		control	hCG		control	hCG
		hpg	119.199	33.5558		1.23466	8.55112		0	4.26162		3.7842	67.3311		5.26662	21.2742		0.0264128	0.102333		4.12672	6.30398		0.480597	2.29392		0	47.3044		87.5936	119.591		0.952036	0.190114		0	0.0626282		0.252135	0.368239		0	3.98388		0.722419	1.65885		2.4774	33.5558
			70.6464	101.862		0.731753	24.897		0.0261597	2.59977		2.0239	19.075		5.56193	110.726		0.0472157	0.178295		0.595886	37.6655		0.824013	6.80872		0.0698435	43.1005		46.1019	39.3964		0.502682	0.126475		0	0.0844094		0.165596	0.99586		0	16.563		0.998987	1.39043		5.05141	42.6875
			106.877	38.8939		0.132278	8.63384		0.138801	3.82109		1.09995	88.4476		2.5582	42.143		0.0505075	0.121307		9.17601	24.9771		0.750783	4.44318		0.00924805	24.7377		28.8555	50.9281		0.112306	0.629346		0	0.161411		0.218931	2.12387		0.459482	2.90882		0.973666	2.15822		3.03252	31.5709
			33.3387	118.446		0.440706	67.3311		0	4.52957		1.45422	76.0639		12.7706	27.1506		0.062223	0.0230099		7.00773	44.9367		1.81468	9.23577		0	23.0514		34.9828	49.7968		0.850886	1.36392		0	2.20726		0.491516	5.31796		0.244172	1.89822		2.21419	1.07215		0	0
			29.4165	147.331		1.31229	64.1666		0	3.74821		5.74333	14.8033		3.3283	50.765		0.0273619	0.117854		1.31651	18.0622		0.578921	5.42135		0	14.8033		19.6325	11.8628		2.15115	0.0794162		0	0.0276286		0.350907	0.257056		0.117467	2.08336		0.453621	0.588329		9.78428	144.521
			47.4529	80.8464		1.35945	7.69181		0.0379587	1.42659		0.603585	32.1847		2.25	9.75365		0.0252523	0.0728245		1.9412	14.0173		0.74359	1.44967		0.0990939	19.8239		25.2979	22.7574		0.0452864	1.59618		0	0		0.164537	0		0.0210985			0.831984	1.20346		11.6731	52.9277
			71.3299	49.6372		2.22131	7.03077		0	1.66418		14.3347	6.50957		3.38214	14.4744		0.0269263	0.0771552		0.246534	46.4022		0.381443	6.38543					45.6602	17.3798		1.60634	1.05508		0	0.0330682		0.0324351	0.185891		0.106003						3.41486	15.9373
		hpg.scarko	36.3706	85.3338		6.98802	12.7647		0	2.27802		9.3281	122.636		0.546641	86.4363		0.0179201	0.128452		6.46999	36.3395		0.281315	3.3161		0	78.5025		49.3354	66.2237		1.34263	0.311473		0	0.138737		0.704385	2.43684		1.08287	4.24569		1.40433	3.19082		6.98802	96.4016
			8.02207	73.3861		0	11.2269		0	3.28433		5.99036	33.5378		0.760782	70.3874		0.0193549	0.131793		8.28369	46.3773		0.236553	3.50205		0	88.9693		123.531	46.8259		1.06563	0.55323		0	0.130949		0.280413	2.86098		0.64385	8.43751		0.0833594	2.66595		2.56743	47.5834
			75.8444	142.145		0.296137	18.8216		0.109855	11.2269		8.7763	50.9008		5.44052	80.286		0.0157107	0.130112		1.78375	20.7904		0.650079	4.23208		0.0997712	79.5167		31.7843	27.0491		1.99887	0.344055		0	0.270455		0.412146	0.836954		0.0348217	2.81544		2.20796	5.83353		3.5962	52.0572
			86.5104	165.287		0.389012	20.3286		0	11.0128		2.09745	30.853		1.37314	47.4309		0.0235402	0.0401973		1.73297	23.4869		0.493289	7.68768		0.109855	34.0803		36.6048	19.9409		0.64385	0.883885		0	1.30154		0.907649	10.295		0	2.06892		1.31281	3.57013		4.07569	85.8833
			16.4623	37.6453		0.284036	13.4805		0.10106	10.9775		1.40433	217.124		7.1928	38.9979		0.0789333	0.0140295		10.7774	18.522		1.73008	10.9423		0	12.7647		22.1165	16.6073		0.862219	1.51062		0	0.516108		0.448011	17.9947		0.192014	4.45507		0.686531	3.61626		5.56412	144.444
			18.6572	188.531		0.445145	62.7075		0.152399	4.27303		13.3627	13.0547		3.39435	33.004		0.0595126	0.121242		20.2808	12.5213		1.93574	2.06229		0.203433	63.5177		42.292	15.8777		0.931253	0.513865		0	0		0.277727	0.520504		0.58101			1.51191	2.84267		3.42719	22.5996
		hpg.arko	33.7955	49.5032		0.999759	21.0135		0	0.2306		4.75627	124.749		3.24644	0.775718		0.0225868	0		5.67445	1.08655		0.470283	0.395378		0	0.258013		32.2071	142.293		1.12581	20.4808		0	14.6688		1.12943	784.635		2.46345	14.8583		2.36279	25.5574		6.05061	494.271
			29.5339	61.3785		1.52712	16.5183		0.131956	0.137993		0.667237	10.6419		1.75873	13.1525		0.0135596	0.017866		11.1689	6.45046		0.516154	1.0455		0	0.0360796		30.8911	42.9841		1.2924	12.4942		0	5.619		0.298157	37.0847		0	26.9905		0.744164	7.45264		0.555694	23.8918
			94.0742	38.1714		0.360311	14.0694		0.0703476	0.0569085		4.60605	124.35		2.53564	13.4082		0.0105568	0.0103868		2.44393	4.34668		0.801171	0.220469		0	0		21.4261	73.9358		0.467368	32.4083		0	19.4557		0.177278	167.597		0	82.4599		1.57692	10.1092		2.71242	74.4118
			28.8778	131.745		0.287815	30.0058		0.051364	0.432552		20.7494	62.5718		4.30586	9.45038		0.0836589	0.0348282		4.92926	6.76858		0.49825	1.82743		0.5347	0.227659		90.2301	51.7781		1.93647	33.6807		0	68.8956		0.488748	143.669		0	91.3783		0.413627	19.5182		3.66751	309.368
			7.0583	79.0904		1.49319	9.66508		0	0.153902		19.3349	152.213		0.334673	2.55968		0.018932	0.032143		5.03911	7.45264		1.19659	1.09355		0.594435	0		26.4809	47.9398		4.47492	28.0502		0	16.36		0	290.135		0	13.0683		0.179568	16.3076		3.19477	45.9808
			91.9844	118.126		6.20796	39.9256		0.0244737	0.225478		0.840682	53.1247		3.88561	5.76513		0.0272954	0.00316803		13.0708	2.63469		0.785891	0.341114		0	0.082576		61.9842	23.5114		1.2556	25.3939		0	82.1956		2.22302	285.516			25.2315		1.38695	42.0292		10.8858	101.587

## Sheet: Fig 5A
		Transcript levels in individual animals expressed relative to external standard (luciferase)
		mc2r
		control	scarko	ptm.arko	ptm.scarko		control	lcarko
		0.626969	0.967269	4.63519	5.45132		0.025981	1.07182
		1.63054	0.490435	15.1464	9.47985		0.03714	0.597976
		1.76491	0.194464	9.26055	4.67334		0.066465	1.66179
		0.622095	0.199365	1.05562	9.58385		0.057157	1.28813
		1.08538	0.17762	7.12804	8.41142		0.034683	0.849387
		2.36421	0.158232	0.559505	20.5455		0.032355	0.981807
		0.347195	0.097498	2.53383	4.95677		0.150494	0.837493
			0.209067	2.54177	4.39873			1.04363
								0.646187
		cyp11b1
		control	scarko	ptm.arko	ptm.scarko		control	lcarko
		0	0	1.34471	0.871599		0.374165	2.21307
		0	0.258732	3.45536	0.697198		0.298259	0.829567
		0	0.710052	0.612145	0.516004		0.617374	2.976
		0	0.166051	0	0.921678		0.26049	1.37728
		0	0.345616	1.0231	1.01735		0.376814	0.352999
		0	0.040631	0.238591	2.83269		1.20604	0.395781
		0	0.412819	1.66934	1.18594			0.562354
		0	0.943382	0.80458	1.01243			1.69145
								2.4757

## Sheet: Fig 5B
				Transcript levels in MLTC-1 cells transfected with lentivirus (relative to Actb).
				Data are from 4 experiments
				Ar			Insl3			Cyp11b1
			experiment	control	hCG		control	hCG		control	hCG
		Vehicle	1	1.00214	0.96682		1.082	0.638849		1.00297	16.7321
			2	1.07214	1.27061		1.00208	0.768889		1.01533	6.09269
			3	1.01232	1.44109		1.05465	0.460936		1.02466	6.26001
			4	1.00639	1.28088		1.00908	0.631742		1.02267	9.94441
		Control virus	1	0.941606	0.67253		2.2449	0.748464		3.30148	17.9266
			2	0.565121	1.44955		0.787116	1.18775		2.38995	7.15449
			3	1.33614	1.60253		1.08812	1.08926		0.655804	6.60534
			4	1.5812	2.06895		1.94959	0.968069		0.747339	6.76134
		ARmiRNA virus	1	0.276558	0.0850813		0.979027	0.232075		8.59512	32.2321
			2	0.227313	0.235094		0.68007	0.212558		2.22815	20.453
			3	0.407073	0.174246		0.869464	0.283903		6.44481	35.5766
			4	0.388727	0.614421		0.885737	0.258241		6.07501	34.6395

## Sheet: Table 1
	Testicular volumes (µm3) in individual animals
		control	Plus hCG
	hpg	1752975000	7487775000
		2182950000	4985550000
		1627425000	5881950000
		1292625000
		2278125000
		1635525000
		1622025000
		1971000000
	hpg.scarko	1914975000	4552200000
		1957500000	4445550000
		1311100000	4145850000
		1867750000
		1415475000
	hpg.arko	1008127000	1234600000
		739800000	1393200000
		1010475000	1393875000
		716850000	1173825000
		651654000
